# Supplementary material for: Sex differences in immune protection in mice conferred by heterologous vaccines for pneumonic plague
Source: Front Immunol. 2024 May 21;15:1397579. doi: 10.3389/fimmu.2024.1397579 (PMC11148226; doi:10.3389/fimmu.2024.1397579)
Supplement: Supplementary file 2 [file Table_1.xlsx]

## Sheet: Supp Table 1
	Supplemental Table 1. Plasmid and strains used in this study.
	Product	Relevant Characteristics	Source or Reference
	Plasmids
	pCVD422	suicide vector containing AmpR and sacB	Mobley HL et al (1993)
	E. coli
	NEB5-α	electrocompetent	New England Biolabs
	Y. pestis
	CO92 ΔyscN	yscN deletion	Biryukov SS et al (2023)
	C12 ΔyscN	yscN deletion, caf1 mutation	Biryukov SS et al (2023)
	CO92 pgm-pPst-	pgm locus removed, cured of pPst	Welkos S et al (2002), Jenkins AL et al (2009)
	CO92 pgm-pPst-/Δcaf1	pgm locus removed, cured of pPst; caf1 deletion	present study
	CO92 pgm-pPst-/ΔyopD/Δcaf1	pgm locus removed, cured of pPst; yopD and caf1 deletions	present study

## Sheet: Supp Table 2
	Supplemental Table 2. Primers used in this study.
	Name	Sequence
	Construction Primers
	caf1AF1	TTTGCATGCGGTTGAGTTTTCCTCTCAGTCGC
	caf1AR1	GGGCCCGGGCCCGGGCATATATTACCTCTATCGAATAATCCAATC
	caf1AF2	CCCGGGCCCGGGCCCTAATCCATATAGATAATAGATAAAGGAGGG
	caf1AR2	TCGTGAGCTCGTATCAAAACACAATGAACGGC
	yopDF1	CCTCTAGAGTCGACCTGCAGGTCGGTCAGCGATATGCTGTCAGAGCG
	yopDR1	GGGCCCGGGCCCGGGTGACCATTGATGACCTTGGTTAG
	yopDF2	CCCGGGCCCGGGCCCTGTCATGGTTATTCCTCCTTAAAC
	yopDR2	TTTGTGGAATTCCCGGGAGAGCGAAGGACAACAGCAAGAAGTCAC
	pCVD442F	GCTCTCCCGGGAATTCCACAAA
	pCVD442R	CGACCTGCAGGTCGACTCTAGAGG
	Screening Primers
	caf1AconfF	CGCAAGGATTGGTGGACGATT
	caf1AconfR	CCAGATAATATACTCAATGGTATTGC
	yopDconfF	CTGTCAGCTCAGGTCTTGAGCTAC
	yopDconfR	CGCTGATTTGGCCTTGAAC
	Bold indicates flanking sequence added to the primers.
	Underline indicates restriction enzyme added to the primer (SphI or SacI).

## Sheet: Supp Table 3
	Supplementary Table 3. Coefficients of linear regressions predicting each cytokine level from CFU/g, data from lung samples from mice challenged with aerosolized Y. pestis C12, stratified by sex.
		Intercept*				Slope*
		Female	Male	(F-M)	p-value **	Female	Male	(F-M)	p-value **
	IL-5	3.82	1.68	2.14	0.0026	-0.02	0.08	-0.1	0.0129
	IL-13	3.42	1.6	1.83	8.76e-07	-0.03	0.05	-0.08	9.77e-05
	IL-4	2.34	1.47	0.87	0.1751	0	0.02	-0.03	0.4676
	IL-27	1.36	0.52	0.84	0.0227	0.08	0.11	-0.03	0.0976
	MIP-1β (CCL4)	2.82	1.99	0.83	0.0507	0.15	0.2	-0.05	0.0182
	GRO-α (CXCL1)	3.75	2.94	0.81	0.0196	0.21	0.26	-0.05	0.0136
	LIF	1.83	1.17	0.66	0.0109	0.23	0.25	-0.03	0.0617
	MIP-1α (CCL3)	1.97	1.31	0.66	0.0436	0.2	0.24	-0.04	0.0508
	IL-17A (CTLA-8)	2.82	2.2	0.62	0.1156	0.18	0.21	-0.03	0.2193
	IP-10 (CXCL10)	4.24	3.75	0.49	0.0742	0.05	0.09	-0.03	0.034
	GM-CSF	1.08	0.6	0.48	0.1242	0.2	0.22	-0.02	0.286
	RANTES (CCL5)	6.1	5.69	0.41	0.1103	-0.01	0.01	-0.02	0.1961
	MCP-3 (CCL7)	4.62	4.29	0.32	0.2534	0.05	0.07	-0.03	0.1072
	G-CSF	-0.1	-0.41	0.3	0.3422	0.28	0.29	-0.01	0.4966
	IL-15	2.07	1.79	0.28	0.2627	0.03	0.04	0	0.7281
	IL-12p70	1.63	1.37	0.25	0.4745	0.06	0.06	0	0.952
	Eotaxin	6.23	6.01	0.21	0.4851	-0.02	0	-0.02	0.2986
	IFN-γ	1.23	1.04	0.19	0.7738	0.25	0.25	0.01	0.7025
	IL-22	2.96	2.82	0.14	0.7492	0.2	0.17	0.03	0.2332
	IL-10	2.54	2.41	0.13	0.6422	0.03	0.03	0	0.9914
	TNF-α	0.57	0.47	0.1	0.7004	0.19	0.2	0	0.8174
	IL-9	3.12	3.06	0.06	0.7722	0.05	0.04	0.01	0.525
	IL-28	4.5	4.46	0.04	0.7952	-0.04	-0.04	0	0.8134
	IL-2	1.24	1.24	0	0.9936	0.02	0.01	0	0.8336
	IL-1β	1.35	1.38	-0.03	0.9339	0.25	0.24	0.01	0.5699
	IL-6	1.71	1.75	-0.04	0.9435	0.38	0.36	0.02	0.6052
	IL-23	3.19	3.26	-0.07	0.7344	-0.02	-0.04	0.02	0.0925
	M-CSF	-0.16	0.25	-0.41	0.3987	0.1	0.06	0.04	0.1835
	IL-1α	1.91	2.33	-0.42	0.3874	0.21	0.16	0.05	0.0722
	ENA-78 (CXCL5)	3.9	4.36	-0.46	0.2387	0.06	0.03	0.03	0.1554
	sample size	33	36			33	36
		*regression coefficients calculated after natural log transformation
		** p-values of difference between females and males for slope or intercept, calculated using method of least squares. Bolded, p < 0.05

## Sheet: Supp Table 4
	Supplementary Table 4. Coefficients of linear regressions predicting each cytokine level from CFU/g, data from spleen samples from mice challenged with aerosolized Y. pestis C12, stratified by sex.
		Intercept*				Slope*
		Female	Male	(F-M)	p-value **	Female	Male	(F-M)	p-value **
	M-CSF	0.66	-0.59	1.25	0.0359	0.01	0.04	-0.04	0.3603
	MIP-1α (CCL3)	3.06	1.77	1.23	0.0072	0.11	0.17	-0.06	0.0692
	IFN-γ	0.06	-0.9	0.98	0.0419	0.36	0.37	-0.01	0.8206
	IP-10 (CXCL10)	3.78	2.87	0.89	0.0027	0.09	0.14	-0.04	0.0468
	MIP-1β (CCL4)	4.36	3.42	0.89	0.0359	0.03	0.08	-0.04	0.1772
	IL-4	0.54	-0.27	0.82	0.034	0.04	0.09	-0.05	0.0531
	IL-6	1.67	0.77	0.75	0.127	0.32	0.39	-0.06	0.0703
	LIF	0.65	-0.16	0.73	0.096	0.18	0.22	-0.04	0.1782
	IL-22	2.01	1.3	0.59	0.2369	0.13	0.17	-0.03	0.4074
	IL-1β	1.6	0.99	0.5	0.3073	0.15	0.18	-0.03	0.4446
	IL-27	0.44	-0.05	0.44	0.2237	0.09	0.12	-0.03	0.313
	IL-17A (CTLA-8)	0.14	-0.34	0.43	0.2574	0.1	0.13	-0.03	0.3283
	IL-10	1.3	0.89	0.38	0.0424	0.04	0.07	-0.02	0.0822
	ENA-78 (CXCL5)	4.26	3.86	0.37	0.2314	-0.01	0.05	-0.05	0.04
	GM-CSF	0.84	0.41	0.36	0.2924	0.09	0.11	-0.02	0.5444
	TNF-α	0.73	0.31	0.35	0.3692	0.07	0.11	-0.03	0.2411
	IL-12p70	0.53	0.3	0.24	0.2849	0.04	0.06	-0.02	0.3207
	RANTES (CCL5)	6.3	6.05	0.23	0.0248	-0.02	0	-0.01	0.1158
	IL-13	0.92	0.72	0.17	0.4522	0.05	0.06	0	0.835
	IL-15	0.69	0.51	0.16	0.3476	0.04	0.04	-0.01	0.6641
	IL-1α	1.53	1.31	0.13	0.7699	0.16	0.19	-0.02	0.5789
	Eotaxin	4.66	4.55	0.08	0.748	0.08	0.07	0	0.8126
	IL-2	0.35	0.24	0.08	0.6035	0.03	0.03	0	0.8834
	IL-5	0.81	0.72	0.07	0.6464	0.03	0.03	0	0.6527
	GRO-α (CXCL1)	2.78	2.75	-0.18	0.7242	0.26	0.29	-0.01	0.7531
	MCP-3 (CCL7)	2.44	2.88	-0.46	0.1306	0.17	0.15	0.03	0.2322
	G-CSF	0.76	1.1	-0.5	0.2545	0.24	0.22	0.02	0.4488
	sample size	33	36			33	36
		*regression coefficients calculated after natural log transformation
		** p-values of difference between females and males for slope or intercept, calculated using method of least squares. Bolded, p < 0.05

## Sheet: Supp Table 5
	Supplementary Table 5. Cytokine expression in splenocytes from mice given Δcaf1 vaccine regimens, after ex vivo re-stimulation with rF1-V antigen
	Vaccine regimen	P:PBS B:PBS		P:rF1-V B:Δcaf1		P:Δcaf1 B:rF1-V
	Sex	Females	Males	Females	Males	Females	Males
		Geomean	Geomean	Geomean	Geomean	Geomean	Geomean
	IL-18	29.9561	29.9561	99.6615	1075.52	1451.89	212.752
	IL-2	9.94007	7.17617	73.8483	448.933	407.76	81.5073
	MIP-1β (CCL4)	39.9849	38.858	50.1466	197.319	354.946	72.8899
	MCP-1 (CCL2)	12.0117	12.0117	40.6005	166.051	446.194	58.9638
	RANTES (CCL5)	42.2818	38.6845	35.5933	73.4745	94.6459	43.5735
	LIF	4.79663	5.3554	26.8754	142.633	274.51	28.4526
	IL-5	2.09585	2.0874	16.8021	199.001	494.329	7.7159
	IL-6	5.46875	5.46875	15.8557	190.702	460.884	47.1124
	MIP-1α (CCL3)	8.00656	6.61757	14.3232	80.6611	146.072	19.3337
	IL-22	10.083	10.083	10.7697	42.9206	68.1993	10.3477
	MCP-3 (CCL7)	1.2652	1.25898	8.59098	39.0769	85.2038	13.2143
	IFN-γ	1.35142	1.53187	7.12316	114.178	175.907	13.2948
	TNF-α	3.22439	3.10258	6.5588	26.1946	38.5554	8.28203
	IL-13	2.58789	2.58789	6.26788	105.723	187.871	9.21549
	GM-CSF	3.36914	3.36914	4.64453	16.7777	28.9404	5.0973
	MIP-2α (CXCL2)	2.26924	2.50762	3.31231	14.7268	31.2009	3.86483
	IL-3	0.716878	0.738417	2.98413	20.2469	24.0366	3.61739
	IL-10	2.29492	2.29492	2.8605	10.3999	38.2927	3.93148
	IL-4	1.07422	1.07422	2.19199	9.48408	17.1369	2.48788
	IL-17A (CTLA-8)	1.14138	1.13525	1.73754	6.65965	15.6061	2.31651
	GRO-α (CXCL1)	1.631	1.62354	1.62354	2.47803	2.98408	1.62354
	IP-10 (CXCL10)	0.45138	0.735926	0.854337	21.1282	21.8401	7.44787
	All results expressed as ng/mL in supernatant after 2 days re-stimulation.

## Sheet: Supp Table 6
	Supplementary Table 6. Cytokine expression in splenocytes from mice given ΔyopD/Δcaf1 vaccine regimens, after ex vivo re-stimulation with rF1-V antigen
	Vaccine regimen	P:PBS B:PBS		P:rF1-V B:ΔyopD/Δcaf1		P:ΔyopD/Δcaf1 B:rF1-V
	Sex	Females	Males	Females	Males	Females	Males
		Geomean	Geomean	Geomean	Geomean	Geomean	Geomean
	MCP-1 (CCL2)	21.2581	12.012	136.416	28.8851	314.051	61.0485
	IL-18	81.3861	47.0887	132.21	178.834	328.379	121.768
	IL-2	9.60975	10.5225	117.507	301.641	122.79	137.677
	LIF	6.91915	7.5578	112.997	126.622	148.862	80.4852
	MIP-1β (CCL4)	54.5243	36.6282	83.3709	101.823	156.42	78.4723
	IL-5	2.087	2.087	78.4011	82.4732	156.152	50.6232
	IL-6	9.10075	5.469	66.4458	94.8509	182.009	34.3653
	RANTES (CCL5)	73.5672	44.8691	49.084	56.8016	76.3943	49.3808
	IL-13	2.588	2.588	33.4183	44.4547	60.5842	29.7548
	IL-22	10.4334	10.083	22.7348	18.4303	51.4464	16.0368
	IFN-γ	6.01958	1.17916	21.7649	40.5811	102.575	18.7617
	MIP-1α (CCL3)	10.7674	5.68745	19.3008	36.7257	40.1549	24.8692
	MCP-3 (CCL7)	3.07794	1.12758	18.4727	10.4321	37.0667	10.6028
	TNF-α	9.33374	2.87628	10.3075	13.3812	30.8701	8.92521
	IL-10	3.25006	2.49162	9.2855	11.051	23.148	7.80985
	IP-10 (CXCL10)	5.83839	0.665322	7.99484	11.2464	33.6909	5.74705
	GM-CSF	3.369	3.369	7.75035	8.70027	10.091	6.52849
	MIP-2α (CXCL2)	10.2993	3.42697	7.01115	9.04735	27.1975	8.14051
	IL-4	1.074	1.074	4.78636	6.28679	8.38287	4.55701
	IL-17A (CTLA-8)	1.1583	1.135	3.55694	2.8702	3.85701	1.42661
	GRO-α (CXCL1)	6.40048	1.624	2.0003	1.95322	4.76965	1.69663
	All results expressed as ng/mL in supernatant after 2 days re-stimulation.

## Sheet: Supp Table 7
	Supplementary Table 7. Relative cytokine expression in splenocytes from male and female vaccinated mice after ex vivo re-stimulation with rF1-V antigen, normalized to sham-immunized group of the same sex
	Vaccine regimen	P:rF1-V B:Δcaf1		P:Δcaf1 B:rF1-V		P:rF1-V B:ΔyopD/Δcaf1		P:ΔyopD/Δcaf1 B:rF1-V
	Sex	Females	Males	Females	Males	Females	Males	Females	Males
	IL-5	8.01681	95.3344	235.861	3.69641	37.5664	39.5176	74.8215	24.2564
	IL-2	7.42936	62.5589	41.0218	11.3581	12.2278	28.6664	12.7776	13.0842
	MCP-3 (CCL7)	6.79023	31.0384	67.3443	10.496	6.00166	9.25176	12.0427	9.40318
	LIF	5.60298	26.6334	57.2299	5.31288	16.331	16.7538	21.5145	10.6493
	IFN-γ	5.27088	74.5346	130.165	8.67876	3.61568	34.4151	17.0402	15.911
	IL-3	4.16267	27.4194	33.5295	4.89884
	MCP-1 (CCL2)	3.38007	13.8241	37.1465	4.90886	6.41712	2.40468	14.7732	5.0823
	IL-18	3.32692	35.9032	48.4673	7.10213	1.62448	3.7978	4.03483	2.58594
	IL-6	2.89933	34.8713	84.276	8.61485	7.30114	17.3434	19.9993	6.28365
	IL-13	2.42201	40.8528	72.5961	3.56101	12.9128	17.1772	23.4097	11.4972
	IL-4	2.04055	8.82881	15.9529	2.31599	4.45657	5.85362	7.80528	4.24303
	TNF-α	2.03412	8.44284	11.9574	2.6694	1.10433	4.65227	3.30737	3.10304
	IP-10 (CXCL10)	1.89272	28.7097	48.3852	10.1204	1.36936	16.9037	5.77058	8.63799
	MIP-1α (CCL3)	1.78893	12.1889	18.244	2.92158	1.79253	6.45732	3.72931	4.37264
	IL-17A (CTLA-8)	1.52231	5.86622	13.673	2.04052	3.07084	2.52881	3.3299	1.25692
	MIP-2α (CXCL2)	1.45965	5.87285	13.7495	1.54124	0.680738	2.64004	2.64071	2.37542
	GM-CSF	1.37855	4.97981	8.58986	1.51294	2.30049	2.58245	2.99526	1.93781
	MIP-1β (CCL4)	1.25414	5.07794	8.87701	1.8758	1.52906	2.77991	2.86881	2.1424
	IL-10	1.24645	4.53171	16.6858	1.71312	2.85702	4.43526	7.12234	3.13445
	IL-22	1.0681	4.25673	6.76378	1.02625	2.17904	1.82786	4.93094	1.59048
	GRO-α (CXCL1)	0.995424	1.52632	1.8296	1	0.312523	1.20272	0.745201	1.04472
	RANTES (CCL5)	0.841812	1.89933	2.23846	1.12638	0.6672	1.26594	1.03843	1.10055
	All results expressed as (ng/mL of vaccinated group) / (ng/mL of sex-matched PBS group)

## Sheet: Supp Table 8
	Supplementary Table 8. Cytokine expression in splenocytes from mice given Δcaf1 vaccine regimens, after ex vivo re-stimulation with whole-cell Y. pestis TS C12 antigen
	Vaccine regimen	P:PBS B:PBS		P:rF1-V B:Δcaf1		P:Δcaf1 B:rF1-V
	Sex	Females	Males	Females	Males	Females	Males
		Geomean	Geomean	Geomean	Geomean	Geomean	Geomean
	IL-18	13210.2	12188.4	11340.7	12850.9	13928.6	14266.2
	IFN-γ	4500	4500	4229.53	4242.97	4500	4391.62
	MIP-2α (CXCL2)	2624.77	2750	2250.05	2220.62	2750	1549.87
	IL-6	2682.55	2991.79	2062.56	4869.18	5071.95	5424.68
	IL-17A (CTLA-8)	357.912	311.574	1908.81	2409.85	3023.58	2454.1
	IL-22	1620.6	1736.35	1828.81	2504.67	2733.59	2047.67
	MIP-1α (CCL3)	1057.12	1014.57	970.772	818.832	1242.1	907.141
	MIP-1β (CCL4)	1012.5	1012.5	882.267	1012.5	1012.5	1012.5
	TNF-α	750.946	686.645	602.184	537.905	732.652	742.838
	GRO-α (CXCL1)	860.486	622.459	513.191	648.982	664.132	653.513
	RANTES (CCL5)	640.956	707.176	495.385	718.081	677.348	1327.48
	IL-2	69.62	45.6629	253.805	361.359	357.181	291.81
	MCP-1 (CCL2)	338.373	338.266	236.822	326.425	332.29	444.611
	IL-10	152.047	128.14	131.786	245.572	264.9	177.249
	LIF	59.0574	38.8254	111.779	153.887	378.762	82.0355
	IP-10 (CXCL10)	109.97	98.1919	95.4368	254.041	197.257	215.539
	GM-CSF	63.8578	61.6811	85.3596	144.435	209.644	94.3273
	IL-13	33.4986	27.8975	65.1336	159.259	256.287	81.8196
	IL-9	22.9745	18.7039	49.6379	61.8927	90.2846	46.0035
	IL-1α	33.9699	36.0507	29.5454	39.133	46.5568	39.9678
	IL-1β	32.7763	41.0352	27.789	42.8012	41.5027	41.5728
	G-CSF	37.9674	31.8685	25.1786	41.6592	43.6374	42.2019
	ENA-78 (CXCL5)	28.8131	25.4002	21.2587	28.3659	35.2872	26.5628
	MCP-3 (CCL7)	28.5282	32.2451	19.3646	49.3619	37.4228	74.4593
	IL-5	10.9807	9.65929	15.8817	21.9774	36.622	13.1781
	IL-23	11.3171	10.2491	12.571	13.8375	19.8878	13.0531
	IL-12p70	13.8505	13.2529	11.5137	12.1946	13.7287	13.4781
	IL-4	4.87601	4.10708	11.371	14.1144	24.7333	11.7091
	IL-3	5.70747	5.65411	10.4507	22.4054	41.3066	11.902
	IL-27	6.03596	7.17172	6.23539	12.5054	11.5959	9.90604
	All results expressed as ng/mL in supernatant after 2 days re-stimulation.

## Sheet: Supp Table 9
	Supplementary Table 9. Cytokine expression in splenocytes from mice given ΔyopD/Δcaf1 vaccine regimens, after ex vivo re-stimulation with whole-cell Y. pestis TS C12 antigen
	Vaccine regimen	P:PBS B:PBS		P:rF1-V B:ΔyopD/Δcaf1		P:ΔyopD/Δcaf1 B:rF1-V
	Sex	Females	Males	Females	Males	Females	Males
		Geomean	Geomean	Geomean	Geomean	Geomean	Geomean
	IFN-γ	2981.58	3215.01	3402.08	4062.57	3351.62	3964.31
	IL-6	1811	1908.15	2465.8	3642.1	2603.09	2554.4
	MIP-2α (CXCL2)	1562.4	1745.97	1891.37	1857.89	1175.91	2190.32
	IL-18	1419.15	1408.63	1515.54	1644.82	1580.69	1533.31
	IL-22	889.246	948.593	1215.4	1703.75	1199.84	1690.68
	MIP-1β (CCL4)	717.278	704.38	815.081	1012.5	863.493	821.73
	TNF-α	486.155	490.442	604.409	919.528	607.106	626.414
	MCP-1 (CCL2)	459.379	317.664	544.204	223.676	1053.26	250.647
	MIP-1α (CCL3)	365.456	376.868	527.518	827.716	547.175	616.904
	RANTES (CCL5)	510.788	497.326	526.448	625.034	602.403	564.786
	IL-17A (CTLA-8)	89.6911	126.277	481.611	1688.67	558.774	1045.05
	GRO-α (CXCL1)	419.131	432.171	426.251	619.878	360.459	486.112
	IL-10	144.972	134.651	140.55	129.176	212.315	139.522
	IP-10 (CXCL10)	135.05	106.601	127.503	121.886	184.932	125.465
	LIF	55.5902	48.5073	122.557	159.525	115.573	235.693
	IL-2	31.5264	40.7815	94.1849	233.406	137.767	259.322
	GM-CSF	62.0427	60.184	85.4429	114.243	66.349	115.511
	IL-13	15.2863	16.2127	43.3948	73.1807	40.2083	83.129
	MCP-3 (CCL7)	30.8017	19.4767	42.3597	26.9735	62.485	21.2042
	IL-1β	34.4334	33.1812	33.7027	32.6938	38.2771	33.4866
	IL-1α	23.9557	23.5845	28.1332	19.3002	30.3604	22.8216
	IL-9	16.382	16.382	24.8882	34.8467	24.9434	35.1269
	G-CSF	22.0098	20.5566	24.1836	28.1542	32.6709	22.5721
	ENA-78 (CXCL5)	11.7626	13.7235	16.9089	10.547	21.1675	10.547
	IL-23	10.4791	9.71742	13.4688	12.5295	15.7472	13.2934
	IL-5	3.33126	3.29937	8.81523	12.4359	10.1426	14.9691
	IL-12p70	6.62049	6.21982	7.88775	9.64715	8.83745	8.08
	IL-27	6.69515	6.39618	7.33915	9.0029	10.3357	7.43288
	IL-4	1.84896	1.84285	6.83098	9.1302	7.5359	8.30728
	All results expressed as ng/mL in supernatant after 2 days re-stimulation.

## Sheet: Supp Table 10
	Supplementary Table 10. Relative cytokine expression in splenocytes from male and female vaccinated mice after ex vivo re-stimulation with whole-cell Y. pestis TS C12 antigen, normalized to sham-immunized group of the same sex
	Vaccine regimen	P:rF1-V B:Δcaf1		P:Δcaf1 B:rF1-V		P:rF1-V B:ΔyopD/Δcaf1		P:ΔyopD/Δcaf1 B:rF1-V
	Sex	Females	Males	Females	Males	Females	Males	Females	Males
	IL-17A (CTLA-8)	5.33317	7.73443	8.44783	7.87645	5.36966	13.3728	6.22998	8.27589
	IL-2	3.64557	7.91362	5.13044	6.39052	2.98749	5.72334	4.3699	6.35882
	IL-4	2.33203	3.4366	5.07244	2.85096	3.69451	4.9544	4.07576	4.50785
	IL-9	2.16056	3.30908	3.92977	2.45957	1.51924	2.12713	1.52261	2.14424
	IL-13	1.94437	5.7087	7.65068	2.93286	2.83881	4.51378	2.63035	5.12739
	LIF	1.89271	3.96356	6.41345	2.11293	2.20466	3.28868	2.07902	4.85892
	IL-3	1.83106	3.96268	7.23729	2.10503
	IL-5	1.44633	2.27526	3.33512	1.3643	2.64622	3.76917	3.04467	4.53697
	GM-CSF	1.33671	2.34164	3.28298	1.52927	1.37716	1.89823	1.06941	1.9193
	IL-22	1.12848	1.44249	1.68678	1.17929	1.36678	1.79608	1.34928	1.78231
	IL-23	1.1108	1.35012	1.75733	1.27359	1.2853	1.28939	1.50273	1.368
	IL-27	1.03304	1.74371	1.92113	1.38126	1.09619	1.40754	1.54375	1.16208
	IFN-γ	0.939897	0.942882	1	0.975916	1.14103	1.26363	1.12411	1.23306
	MIP-1α (CCL3)	0.91832	0.807073	1.17498	0.894113	1.44345	2.1963	1.49724	1.63692
	MIP-1β (CCL4)	0.871375	1	1	1	1.13635	1.43743	1.20385	1.1666
	IL-1α	0.869751	1.0855	1.37053	1.10865	1.17439	0.818345	1.26736	0.967653
	IP-10 (CXCL10)	0.867843	2.58719	1.79374	2.19508	0.944115	1.14339	1.36936	1.17696
	IL-10	0.866749	1.91643	1.74223	1.38324	0.969499	0.959344	1.46453	1.03618
	IL-18	0.858485	1.05436	1.05438	1.17047	1.06792	1.16767	1.11383	1.08851
	MIP-2α (CXCL2)	0.857237	0.8075	1.04771	0.563589	1.21055	1.0641	0.752626	1.2545
	IL-1β	0.847838	1.04304	1.26624	1.0131	0.97878	0.985311	1.11163	1.0092
	IL-12p70	0.831289	0.920142	0.99121	1.01699	1.19142	1.55103	1.33486	1.29907
	TNF-α	0.801901	0.783381	0.975639	1.08184	1.24324	1.8749	1.24879	1.27724
	RANTES (CCL5)	0.772885	1.01542	1.05678	1.87716	1.03066	1.25679	1.17936	1.13564
	IL-6	0.768881	1.62752	1.89072	1.81319	1.36157	1.9087	1.43738	1.33868
	ENA-78 (CXCL5)	0.737814	1.11676	1.22469	1.04577	1.43752	0.768534	1.79957	0.768534
	MCP-1 (CCL2)	0.699885	0.964994	0.982024	1.31438	1.18465	0.704126	2.29278	0.789032
	MCP-3 (CCL7)	0.678788	1.53083	1.31178	2.30916	1.37524	1.38491	2.02862	1.08869
	G-CSF	0.663162	1.30722	1.14934	1.32425	1.09876	1.3696	1.48438	1.09805
	GRO-α (CXCL1)	0.596396	1.04261	0.77181	1.04989	1.01699	1.43434	0.860015	1.12482
	All results expressed as (ng/mL of vaccinated group) / (ng/mL of sex-matched PBS group)
